# Supplementary material for: Effects of Green and Gold Kiwifruit Varieties on Antioxidant Neuroprotective Potential in Pigs as a Model for Human Adults
Source: Nutrients. 2024 Apr 9;16(8):1097. doi: 10.3390/nu16081097 (PMC11055029; doi:10.3390/nu16081097)
Supplement: Supplementary file 1 [file nutrients-16-01097-s001.zip]

Archive with 1 entries (1 files):
- nutrients-2881186-supplementary.pdf
